# Supplementary material for: Transfer RNA acetylation regulates in vivo mammalian stress signaling
Source: Sci Adv. 2025 Mar 19;11(12):eads2923. doi: 10.1126/sciadv.ads2923 (PMC11922055; doi:10.1126/sciadv.ads2923)
Supplement: Supplementary file 2 — Tables S1 and S2 [file sciadv.ads2923_tables_s1_and_s2.zip]

Archive with 1 entries (1 files):
- ads2923_tables_s1_and_s2.zip
