# Supplementary material for: Transfer RNA acetylation regulates in vivo mammalian stress signaling
Source: Sci Adv. 2025 Mar 19;11(12):eads2923. doi: 10.1126/sciadv.ads2923 (PMC11922055; doi:10.1126/sciadv.ads2923)
Supplement: Supplementary file 3 — Data S1 to S12 [file sciadv.ads2923_data_s1_to_s12.zip]

Archive with 2 entries (2 files):
- ads2923_data_s1.xlsx
- ads2923_data_s2_to_s12.zip
